# Supplementary material for: Identification and Evaluation of Tools Utilised for Measuring Food Provision in Childcare Centres and Primary Schools: A Systematic Review
Source: Int J Environ Res Public Health. 2022 Mar 30;19(7):4096. doi: 10.3390/ijerph19074096 (PMC8998327; doi:10.3390/ijerph19074096)
Supplement: Supplementary file 1 [file ijerph-19-04096-s001.zip]

Archive with 1 entries (1 files):
- ijerph-1635144-supplementary.pdf
